# Supplementary material for: Analytical Model of CVD Growth of Graphene on Cu(111) Surface
Source: Nanomaterials (Basel). 2022 Aug 27;12(17):2963. doi: 10.3390/nano12172963 (PMC9457873; doi:10.3390/nano12172963)
Supplement: Supplementary file 1 [file nanomaterials-12-02963-s001.zip]

Archive with 1 entries (1 files):
- nanomaterials-1878722-supplementary.pdf
